# Supplementary material for: Fall Armyworm-Induced Secondary Metabolites in Sorghum Defend Against Its Attack
Source: Insects. 2025 Feb 17;16(2):218. doi: 10.3390/insects16020218 (PMC11856983; doi:10.3390/insects16020218)
Supplement: Supplementary file 1 [file insects-16-00218-s001.zip]

Archive with 1 entries (1 files):
- insects-3447557-supplementary.pdf
